# Supplementary material for: Adipocyte Gi signaling is essential for maintaining whole-body glucose homeostasis and insulin sensitivity
Source: Nat Commun. 2020 Jun 12;11:2995. doi: 10.1038/s41467-020-16756-x (PMC7293267; doi:10.1038/s41467-020-16756-x)
Supplement: Supplementary file 3 — Source Data [file 41467_2020_16756_MOESM3_ESM.xlsx]

## Sheet: Figure 1
Fig. 1a
	BW	Control																					adipo-Gi KO
	HFD (weeks)	#1	#2	#3	#4	#5	#6	#7	#8	#9	#10	#11	#12	#13	#14	#15	#16	#17	#18	#19	#20	#21	#1	#2	#3	#4	#5	#6	#7	#8	#9	#10	#11	#12	#13	#14	#15	#16	#17	#18	#19	#20
	0	25.7	25.5	24.7	25.6	25.1	28.3	24.3	27.8	24.1	25.6	22.9	25.5	21.6	25.9	24.8	25.9	22.6	24.9	25.2	24.1	18.8	26.2	27	25.7	27	26.2	24	27.2	24.1	25.6	22.9	25.5	21.6	25.9	24.8	25.9	22.6	24.9	25.2	24.1	18.8
	1	29	31.1	29.3	32	30.8	34.8	28.8	34.8	27.7	31.2	27.1	30	29.6	32.8	30.8	32.2	29	31.3	32.2	29.5	21.7	31.4	29.2	29.9	30.5	29.6	29.9	28.1	27.7	31.2	27.1	30	29.6	32.8	30.8	32.2	29	31.3	32.2	29.5	21.7
	2	31.2	34	31.5	35.6	34	39.8	33.4	39.8	28.3	32	28	31.9	31.5	35.1	32.6	33.2	32.1	32.8	33.8	30.7	23.1	33.5	32	32.7	34.2	31.4	33.5	28.8	28.3	32	28	31.9	31.5	35.1	32.6	33.2	32.1	32.8	33.8	30.7	23.1
	3	33.9	37	34	39.4	36.6	42.6	36.1	42.4	28.8	31.4	27.4	32.8	32.3	36.4	33.2	34.4	33.4	35.1	36.7	34.9	24.5	37.2	34.5	35.8	32.6	32	37.6	30.3	28.8	31.4	27.4	32.8	32.3	36.4	33.2	34.4	33.4	35.1	36.7	34.9	24.5
	4	35.5	38.9	35.8	41.9	38.2	45.3	38.8	45.5	30.8	34	29.2	35.4	34.2	38.7	35	38	35	38	37	38.7	26.4	39.6	36	36.8	39.2	33.7	39.3		30.8	34	29.2	35.4	34.2	38.7	35	38	35	38	37	38.7	26.4
	5	37	41.4	39.1	44	40.4	47.3	41.7	47.7	33.7	37.5	31.7	38.3	38.7	43.7	37.2	41.6	33.1	35.9	28.6	36.7	34.5	41.2	38.2	38.6	41.1	36	41.7	34.6	33.7	37.5	31.7	38.3	38.7	43.7	37.2	41.6	33.1	35.9	28.6	36.7	34.5
	6	39.9	44.2	41.2	44.3	40.3	48.8	44	49.2	38.4	43	36.5	44.3	43.6	47.7	43.3	46.9	37.6	38.7	32.7	41	38.4	43.8	40.4	42.5	44	38	42.1	35.9	38.4	43	36.5	44.3	43.6	47.7	43.3	46.9	37.6	38.7	32.7	41	38.4
	7	40	45.3	42	44.3	39.2	50.2	45.8	50.5	40.4	43.6	38.4	43.8	44.4	47	41.3	47.1	38.5	39	34.7	42.9	39.2	44.1	39.3	43.7	45.4	39.3	41.4	37.9	40.4	43.6	38.4	43.8	44.4	47	41.3	47.1	38.5	39	34.7	42.9	39.2
	8	40.8	46.5	44.2	45.6	41.4	49.9	47.3	50.7	41.2	40	40	47.5	40.9	45.8	42.4	39.3	45.8	45.4	36.5	44	42.1	44.8	39.2	43.9	45.8	40.2	42.7	39.2	38.9	43.5	37.1	44.3	43.9	46.9	41.2	46.5	40.2	41.3	36	44	41
Fig. 1b		Control																					adipo-Gi KO
	Tissue mass (% of body weight)	#1	#2	#3	#4	#5	#6	#7	#8	#9	#10	#11	#12	#13	#14	#15	#16	#17	#18	#19	#20	#21	#1	#2	#3	#4	#5	#6	#7	#8	#9	#10	#11	#12	#13	#14	#15	#16	#17	#18	#19	#20
	Fat mass	43.631	40.4566	45.3125	49.7516	40.5489	40.8344	47.828	46.3824	48.2143	39.2556	45.4286	44.4032	48.4306	44.0755	45.1181	43.0606	47.4806	43.616	49.3034	44.4171	46.5003	38.8259	41.015	37.6384	42.6951	44.7617	38.2562	40.3108	44.0876	41.5646	35.2139	40.9546	37.5498	36.5517	41.3626	37.834	27.3533	29.452	34.1667	33.4635	31.5341
	Lean mass	56.369	59.5434	54.6875	50.2484	59.4511	59.1656	52.172	53.6176	51.7857	60.7444	54.5714	55.5968	51.5694	55.9245	54.8819	56.9394	52.5194	56.384	50.6966	55.5829	53.4997	61.1741	58.985	62.3616	57.3049	55.2383	61.7438	59.6892	55.9124	58.4354	64.7861	59.0454	62.4502	63.4483	58.6374	62.166	72.6467	68.274	65.8333	65.2083	67.017
Fig. 1c		Control								adipo-Gi KO
	Tissue weight (% of body weight)	#1	#2	#3	#4	#5	#6	#7	#8	#1	#2	#3	#4	#5	#6	#7	#8
	iWAT	6.21118	5.98291	5.80271	6.88976	6.22407	6.25514	6.69565	6.58436	5.72082	5.04386	4.5977	6.07375	4.82456	3.48361	4.2	5.26627
	eWAT	7.66046	7.90598	7.73694	6.49606	5.80913	6.48148	6.71739	5.74074	4.57666	4.16667	4.35632	4.55531	3.28947	3.07377	3.64444	3.92505
	BAT	0.331263	0.448718	0.290135	0.393701	0.414938	0.452675	0.456522	0.555556	0.686499	0.657895	0.45977	0.650759	0.657895	0.491803	0.622222	0.512821
	Liver	2.48447	2.99145	3.86847	3.34646	3.3195	3.00412	2.71739	2.20165	3.43249	3.94737	3.21839	3.47072	4.89035	5.47131	4.53333	4.67456
Fig. 1d		Control										adipo-Gi KO
	Blood glucose	#1	#2	#3	#4	#5	#6	#7	#8	#9	#10	#1	#2	#3	#4	#5	#6	#7
	Fed	158	169	145	168	159	151	141	229	154	145	158	153	205	150	171	212	196
	Fasted	162	108	192	173	160	125	137	162	186	145	196	150	218	272	219	233	121
Fig. 1e		Control									adipo-Gi KO
	Plasma insulin	#1	#2	#3	#4	#5	#6	#7	#8	#9	#1	#2	#3	#4	#5	#6	#7
	Fed	0.991818	2.98944	1.52095	1.2733	0.931813	0.968566	2.38066	0.951362	1.21111	3.2971	1.48168	7.08614	8.29219	2.72105	3.51966	3.33965
	Fasted	0.567419	1.75661	0.387404	1.13256	0.679792	1.15656	0.918721	0.810712		3.19018	0.788892	1.51222	1.76425	1.89953	1.49323	1.83744
Fig. 1f		Control										adipo-Gi KO
	Plasma FFA	#1	#2	#3	#4	#5	#6	#7	#8	#9	#10	#1	#2	#3	#4	#5	#6	#7
	Fed	0.34517	0.39852	0.38586	0.4668	0.29859	0.29724	0.40892	0.28638	0.27237	0.2683	0.38315	0.5925	0.6133	0.52016	0.72182	0.64224	0.6133
	Fasted	0.937	0.948	0.869	1.022	0.741	0.692	0.804	0.678	0.739	0.835	1.049	1.146	0.95	1.182	1.022	1.039	1.341
Fig. 1g	IGTT (HFD)	Control									adipo-Gi KO
	Time (min)	#1	#2	#3	#4	#5	#6	#7	#8	#9	#1	#2	#3	#4	#5	#6	#7
	0	115	191	151	190	186	195	127	237	277	217	139	136	319	119	218	236
	15	426	486	425	450	315	485	456	558	580	505	469	489	600	492	497	406
	30	452	490	441	494	456	538	427	565	586	583	529	540	600	546	517	544
	60	337	373	398	334	388	459	339	548	525	570	559	479	600	469	407	543
	90	229	267	216	289	273	271	222	489	435	470	360	350	536	334	343	392
	120	209	224	184	200	195	244	173	386	348	474	345	230	553	290	269	308
Fig. 1h	ITT (HFD)	Control									adipo-Gi KO
	Time (min)	#1	#2	#3	#4	#5	#6	#7	#8	#9	#1	#2	#3	#4	#5	#6	#7
	0	162	108	192	173	160	125	137	162	145	198	196	150	218	272	219	233
	15	197	146	231	205	129	115	146	163	170	222	197	205	291	415	288	289
	30	119	86	127	149	93	122	101	89	83	115	149	177	199	357	356	255
	60	94	91	93	83	74	127	61	67	75	103	103	162	143	195	254	274
	90	103	103	109	105	83	114	70	70	116	148	123	160	191	234	272	243
	120	127	121	127	135	91	97	87	76	144	167	130	154	208	314	204	235
	PTT (HFD)	Control									adipo-Gi KO
	Time (min)	#1	#2	#3	#4	#5	#6	#7	#8	#9	#1	#2	#3	#4	#5	#6	#7
	0	193	200	218	137	134	162	90	92	131	136	156	237	192	308	212	175
	15	321	268	235	213	219	287	205	226	168	270	246	368	360	361	298	252
	30	318	313	261	242	199	268	190	216	215	247	210	473	362	371	336	252
	60	432	490	241	332	204	289	212	200	246	276	271	600	555	531	453	329
	90	545	511	252	334	257	393	365	235	281	317	339	600	598	458	504	340

## Sheet: Figure 2
Fig. 2a
		Control			Adipo-Gi KO			Control+insulin			Adipo-Gi KO+insulin
	Relative protein levels	#1	#2	#3	#1	#2	#3	#1	#2	#3	#1	#2	#3
	p-HSL(S563)	0.758694	0.856169	0.698299	1.4824	1.46692	1.61771	0.344982	0.476784	0.336794	1.09022	0.936971	0.719229
	p-HSL(S660)	0.099585	0.324347	0.166278	0.587238	0.847528	0.245231	0.105242	0.104881	0.0956177	0.888137	0.406698	0.78624
	p-ATGL	0.541014	0.625232	0.777006	0.573191	0.954491	1.19382	0.478259	0.739083	0.473563	0.427337	0.383507	0.393968
Fig. 2b		Control				Adipo-Gi KO
	FFA release (fold change over basal)	#1	#2	#3	#4	#1	#2	#3	#4
	Basal	1.01284	0.987158	1		1.85116	1.5697	1.56291
	1uM Isoproterenol	2.12493	2.10303	2.09052	1.85704	6.22485	6.05686	6.13978	6.17618
Fig. 2c		Control						Adipo-Gi KO
		#1	#2	#3	#4	#5	#6	#1	#2	#3	#4	#5	#6	#7
	Liver triglyceride content	84.4906	147.364	147.915	184.432	191.16	245.631	365.207	230.876	189.593	280.427	203.488	284.903	348.935
Fig. 2e		Control			Adipo-Gi KO			Control+insulin			Adipo-Gi KO+insulin
		#1	#2	#3	#1	#2	#3	#1	#2	#3	#1	#2	#3
	p-AKT(S473)	0.371105	0.45761	0.427279	0.629425	0.743091	0.466069	1.37515	1.71704	2.27076	1.04944	1.00898	0.976286
	p-GSK3β	0.251863	0.403658	0.417725	0.496365	0.382177	0.402381	0.864231	0.80061	0.668798	0.594018	0.590621	0.355435

## Sheet: Figure 3
Fig. 3a	Blood glucose	Control								adipo-Gi KO
	Time (min)	#1	#2	#3	#4	#5	#6	#7	#8	#1	#2	#3	#4	#5	#6	#7	#8	#9
	-10			90	121	117	114	141	119	116	117	100	120	143	105	124
	0	158	94	111	155	100	122	140	114	98	116	104	142	141	112	147	93	156
	10	153	111	130	157	119	121	141	133	130	134	124	155	166	125	128	118
	20	107	121	128			118	124	123	133	126	116	152	160	120	128		156
	30	108	110	118		111	107	115	113	138	118	125	142	140	119	127		150
	40	115	109	121	135	117	134	115	129	141	117	119	138	131	123	116		146
	50	113	115	118		124	124	120	122	125	123	115	136	133	124	110	110	139
	60	118	116	120	124	117	115		123	129	129	116	131	115	122	128	120
	70	111	125	114	118		119	120	121	124	119		131	133	121	134	121	127
	80	127	118	116	94	109	125	117		119	114	110		111	120	122	110
	90	107	130	123	128	112	119	118	104	107	113	113	128		122	117	115	114
	100	119	127	129	106	117	117	130		120	120	121	121	122	118		111	107
	110	127	125	129		114	126	127	117	122	124	115	122	109	117	108	117	113
	120	129	121	123		115	120	127	129	120	127	118	130	133	115	115	113
Fig. 3b	GIR	Control								adipo-Gi KO
	Time (min)	#1	#2	#3	#4	#5	#6	#7	#8	#1	#2	#3	#4	#5	#6	#7	#8	#9
	10	20	20	20	15	15	20	15	15	15	15	15	15	15	15	15	15	15
	20	20	20	20	15	15	20	15	15	20	15	15	15	15	20	15	15	20
	30	25	25	20	20	20	24	15	15	20	15	15	15	15	20	15	15	20
	40	33	30	25	25	25	30	20	20	18	15	15	15	15	23	15	15	24
	50	33	35	25	25	25	30	25	20	16	15	15	15	15	23	15	15	24
	60	36	35	30	25	25	30	25	20	16	15	15	15	15	23	20	20	26
	70	36	37	30	25	25	34	30	20	16	15	13	15	15	23	20	20	26
	80	40	37	34	33	30	34	30	20	16	15	13	15	15	23	20	20	28
	90	40	37	34	33	33	34	34	25	16	18	13	15	18	23	20	20	28
	100	42	37	34	33	37	36	34	28	19	20	13	15	18	23	20	20	28
	110	42	37	34	33	37	39	34	33	19	20	16	15	18	23	23	23	28
	120	42	37	34	33	40	39	34	33	19	20	16	15	21	23	26	23	28
Fig. 3c		Control								adipo-Gi KO
	Plasma insulin	#1	#2	#3	#4	#5	#6	#7	#8	#1	#2	#3	#4	#5	#6	#7	#8	#9
	Fasting	2.7307	10.781	3.4528	4.4385	7.709	12.1678	11.6674	1.3812	9.1287	14.4286	9.1889	18.8406	11.9867	11.478	15.6231	13.1364	22.629
	Clamp	4.3278	52.0639	24.3234	40.626	26.1105	38.5476	10.3903	7.189	18.2679	11.1728	39.1168	33.1555	22.1416	22.1244	26.3719	32.6183	44.6422
Fig. 3d		Control								adipo-Gi KO
	Rd.	#1	#2	#3	#4	#5	#6	#7	#8	#1	#2	#3	#4	#5	#6	#7	#8	#9
	Fasting	32	19	19	16	19	22	21	17	24	17	18	24	18	28	17	25	37
	Clamp	39	31	38	37	44	43	40	43	31	26	31	30	32	30	43	38	41
Fig. 3e		Control								adipo-Gi KO
	Ra.	#1	#2	#3	#4	#5	#6	#7	#8	#1	#2	#3	#4	#5	#6	#7	#8	#9
	Fasting	32	19	19	16	19	22	21	17	24	17	18	24	18	28	17	25	37
	Clamp	0	-6*	4	10	4	4	6	10	12	6	15	15	11	7	17	14	13
Fig. 3f		Control							adipo-Gi KO
	2-DG	#1	#2	#3	#4	#5	#6	#7	#1	#2	#3	#4	#5	#6	#7	#8
	Gas.	20.7316	22.274	16.3404	18.3787	19.4621	25.2013	13.5391	3.80448	8.71265	6.82213	4.61188	8.10102	12.6525	11.5009	11.9178
	Vastus.	18.0261	17.3068	15.6727	11.9152	14.2874	21.2838	12.0407	4.30772	5.49103	6.59418	3.17918	10.5472	10.7921	9.36883	17.1027
	Soleus	65.4976	63.7231	50.0772	54.8807	63.419	49.7309		6.70379	40.438	28.6475	9.32926	11.6132	49.8077	44.0649	47.5926
	iWAT	2.35233	4.68704	3.86481	3.26671	3.21272	3.40706	3.94204	1.23004	1.48692	4.18916	1.02402	1.82255	2.86448	2.83041	3.15483
	eWAT	2.78837	4.73631	5.03202	4.30212	3.25384	3.37628	4.93104	2.65326	2.00567	4.12589	2.11299	2.4828	3.77413	4.04258	2.99317
	BAT	276.249	103.791	119.376	213.304	201.783	121.611	150.493	52.9862	93.1308	102.99	2.33257	140.219	145.267	77.2876	154.027
	Heart	244.59	238.856	242.495	181.227	281.227	238.073	202.139	159.543	175.567	218.94	191.24	256.01	195.536	268.258	259.967
	Brain	27.7622	27.1295	23.0877	28.1882	30.4377	27.6594	26.4468	20.4648	23.3055	29.6527	17.807	30.6592	28.2116	29.2843	26.0369

## Sheet: Figure 4
Fig. 4a	BW	Control+vehicle						adipo-Gi KO+vehicle									Control+Bay						adipo-Gi KO+Bay
	HFD weeks	#1	#2	#3	#4	#5	#6	#1	#2	#3	#4	#5	#6	#7	#8	#9	#1	#2	#3	#4	#5	#6	#1	#2	#3	#4	#5	#6
	0	27.1	26.4	25.3	24.5	25.6	25.6	25.2	29.7	28.1	28.4	26.5	25.4	23.1	23.3	24.4	26.2	24.3	22.9	22.4	24.6	26.7	25.4	23.4	22.4	24.9	28	27.8
	1	33.7	32.6	31.2	31.1	32.7	32.7	32.6	37	31.3	35.7	30.7	32.6	25.9	27.2	28.8	35.3	28.6	28.5	26.7	31.5	35	31.6	28.3	24.1	32	34.4	33.8
	2	38.3	37.3	35.2	35.5	37.9	37.9	38	40.8	36.1	38.2	33.6	36.7	29.5	31.2	32.5	40.5	32.4	31.5	31.1	36.5	39.5	36.2	31.6	24.8	36	39.7	38.1
	3	38.8	38	35.7	36	38.3	38.3	38.3	40.5	35.7	39	34.1	37	29.9	31.7	32.4	40.9	33	31.9	30.6	37	40.2	36	32.1	26.2	35.8	40.4	36.7
	4	39.4	40.4	37	35.9	37.8	37.8	38.9	42.7	39.4	40.1	35.9	39	31	32.4	32.8	42	33.4	32.3	32.1	38.5	41.3	38.1	33	28	36.3	41.3	36.9
	5	37.1	40.3	38.6	38.7	34.6	39	36.4	42.7	40.6	40	39.4	40.3	32.8	34.2	34.2	40.4	34	43.2	36.4	33.9	39.2	38.1	35.7	40.8	38.3	35.3	35.6
	6	40	43.5	40.3	41	37.6	42.7	38.5	46.1	43.6	42.4	42.1	43.1	34.7	36.3	35.7	43	34.2	45.1	37.6	34.8	41.5	43	34.2	45.1	37.6	34.8	41.5
Fig. 4b		Control+vehicle						adipo-Gi KO+vehicle									Control+Bay						adipo-Gi KO+Bay
		#1	#2	#3	#4	#5	#6	#1	#2	#3	#4	#5	#6	#7	#8	#9	#1	#2	#3	#4	#5	#6	#1	#2	#3	#4	#5	#6
	Fasted FFA	0.480259	0.699352	0.686625	0.606624	0.599351	0.547078	0.76208	1.09572	0.781171	1.05299	0.768898	0.880718	0.752534	0.970264	0.932991	0.369349	0.347076	0.357076	0.377531	0.316621	0.372076	0.271166	0.418895	0.328439	0.426622	0.533441	0.455713
	Fed FFA	0.484565	0.6868	0.462773	0.579145	0.373859	0.347272	0.549943	0.84109	0.61532	0.655854	0.706849	0.844577	0.705977	0.63319	0.844141	0.305867	0.235695	0.19211	0.177727	0.178598	0.288869	0.275357	0.299765	0.264025	0.345093	0.193853	0.226542
Fig. 4c	IGTT	Control+vehicle						adipo-Gi KO+vehicle									Control+Bay						adipo-Gi KO+Bay
	Time (min)	#1	#2	#3	#4	#5	#6	#1	#2	#3	#4	#5	#6	#7	#8	#9	#1	#2	#3	#4	#5	#6	#1	#2	#3	#4	#5	#6
	0	143	151	118	141	96	109	146	201	153	163	172	183	115	86	171	118	98	137	119	92	109	70	120	117	111	136	125
	15	407	417	398	410	444	419	408	529	600	566	381	441	471	600	483	398	256	387	423	356	347	396	411	408	308	367	333
	30	362	429	395	379	408	431	359	499	522	526	515	452	472	398	472	343	331	342	407	318	361	282	371	306	299	357	343
	60	283	338	300	287	336	317	253	437	333	289	329	365	308	280	341	340	272	263	307	256	297	206	246	269	299	250	259
	90	204	285	247	185	196	182	219	331	229	262	241	234	222	215	242	228	239	218	252	178	189	167	251	191	211	225	235
Fig. 4d	ITT	Control+vehicle						adipo-Gi KO+vehicle									Control+Bay						adipo-Gi KO+Bay
	Time (min)	#1	#2	#3	#4	#5	#6	#1	#2	#3	#4	#5	#6	#7	#8	#9	#1	#2	#3	#4	#5	#6	#1	#2	#3	#4	#5	#6
	0	228	254	191	207	179	222	270	215	199	246	249	186	181	287	331	224	208	147	189	194	162	183	192	191	223	209	213
	15	164	162	195	197	198	194	305	275	243	265	277	208	194	269	272	139	134	172	167	159	130	158	172	175	172	167	179
	30	100	102	129	133	154	189	285	245	154	276	199	188	171	307	223	71	80	78	97	87	68	76	116	112	102	95	96
	60	113	133	140	153	152	153	217	249	129	237	216	133	179	222	204	72	78	88	95	53	58	81	156	100	116	84	104
	90	182	215	189	190	194	186	242	247	167	261	256	210	235	238	193	90	84	119	128	67	63	95	113	173	172	96	159
Fig. 4e	PTT	Control+vehicle						adipo-Gi KO+vehicle									Control+Bay						adipo-Gi KO+Bay
	Time (min)	#1	#2	#3	#4	#5	#6	#1	#2	#3	#4	#5	#6	#7	#8	#9	#1	#2	#3	#4	#5	#6	#1	#2	#3	#4	#5	#6
	0	165	205	142	191	123	134	176	254	161	187	161	214	171	163	172	153	142	183	183	150	125	107	213	120	173	156	183
	15	175	233	141	171	134	167	222	248	234	222	189	233	195	181	183	147	146	136	168	176	199	164	189	154	146	167	195
	30	188	171	208	197	151	175	185	245	244	209	201	230	199	218	221	166	147	172	217	114	159	110	177	169	167	177	126
	60	177	162	162	151	166	198	192	256	187	182	163	201	211	168	214	137	119	170	138	116	91	124	176	158	166	154	166
	90	169	138	152	154	146	128	204	224	159	182	146	198	186	164	169	165	149	182	163	78	71	117	164	122	132	119	175
Fig. 4f		Control+vehicle				adipo-Gi KO+vehicle				Control+Bay				adipo-Gi KO+Bay
	Relative protein levels	#1	#2	#3	#4	#1	#2	#3	#4	#1	#2	#3	#4	#1	#2	#3	#4
	p-PI3K85	2.65175	2.45843	4.3914	3.07951	1.78114	1.99873	1.79789	1.66285	1.8998	2.04398	3.17852	4.53778	2.1957	2.19407	2.37568	5.42015
	p-AKT(T308)	7.325	3.67424	4.72015	3.84713	2.23421	2.28764	3.45404	2.26515	9.08675	9.01919	5.51791	3.81362	3.12604	4.47893	3.16452	4.12774
	p-AKT(S473)	6.41144	9.51657	9.13795	7.31273	5.80069	6.31699	3.86943	5.33155	7.03982	7.05007	9.83848	7.42738	7.64965	7.1943	6.16895	7.72919
Fig. 4g		Control+vehicle						adipo-Gi KO+vehicle									Control+Bay						adipo-Gi KO+Bay
		#1	#2	#3	#4	#5	#6	#1	#2	#3	#4	#5	#6	#7	#8	#9	#1	#2	#3	#4	#5	#6	#1	#2	#3	#4	#5	#6
	Liver weight (%body weight)	3.01624	3.7037	2.98507	3.31263	4.26439	3.09524	3.94089	5.04202	4.2654	5.9448	4.77273	6.10022	5.27473	5.16854	5.12821	3.41026	2.99694	3.30556	3.10843	3.09711	3.07143	3.91304	4	3.94886	3.80435	4.21053	3.51906
Fig. 4h		Control+vehicle						adipo-Gi KO+vehicle							Control+Bay						adipo-Gi KO+Bay
		#1	#2	#3	#4	#5	#6	#1	#2	#3	#4	#5	#6	#7	#1	#2	#3	#4	#5	#6	#1	#2	#3	#4	#5	#6
	Liver triglycerides	121.424	158.196	122.663	164.554	125.547	171.101	183.855	220.975	191.392	189.291	177.788	164.348	152.386	64.2288	88.6053	125.117	77.4014	83.1855	74.868	116.176	155.38	116.704	127.23	123.948	130.289
Fig. 4i		Control+vehicle				adipo-Gi KO+vehicle				Control+Bay				adipo-Gi KO+Bay
	Relative protein levels	#1	#2	#3	#4	#1	#2	#3	#4	#1	#2	#3	#4	#1	#2	#3	#4
	p-AKT(T308)	2.31515	2.46459	2.6632	3.89221	1.40633	1.76909	1.79276	1.83418	3.02724	2.66538	3.8313	2.86484	2.2923	2.37836	3.72864	3.94377
	p-AKT(S473)	2.58574	2.66738	2.22062	3.92155	1.35685	1.11911	1.66052	1.23029	3.47713	3.20079	1.63243	3.88845	1.88233	3.38873	2.39735	2.15871
	p-FOXO1	1.17248	1.56609	1.72866	1.35962	0.81403	0.939542	0.6001	0.751893	2.08948	3.06386	1.13078	0.88403	1.88179	0.948417	1.29733	2.43553

## Sheet: Figure 5
Fig. 5a			Control										adipo-Gi KO
			#1	#2	#3	#4	#5	#6	#7	#8	#9	#10	#1	#2	#3	#4	#5	#6	#7	#8
	Resistin	Fed	170.596	179.712	186.122	241.988	226.168	195.215	194.037	203.637			202.451	184.151	178.188	268.531	207.425	297.337	268.844
	Resistin	Fasted	152.088	154.286	196.393	241.069	173.049	164.56	163.7	161.125	181.602		208.243	261.044	171.75	292.543	265.953	267.593	291.427
	Leptin	Fed	65.25	146.75	83.25	107.5	86.75	106.75	141.25	91.75			101.25	54.5	96.75	85.25	76.75	66	60.5
	Leptin	Fasted	54	95.25	86	80.5	71.75	112.75	130.75	105			121.25	46.5	54	52.5	58.5	77.5	14.5
	Adiponectin	Fed	28.896	29.788	21.081	27.143	29.55	22.507	23.874	17.634			24.647	24.35	25.895	20.546	26.757	22.24	22.329
	Adiponectin	Fasted	22.389	29.788	23.072	26.073	28.391	18.02	25.42	20.398			25.182	27.946	24.766	22.27	27.946	23.756	18.912
	INF-γ	Fed	9.03	6.67	5.25	5.72	5.25	4.78	7.14	8.08	7.61		12.33	26.04	9.97	11.86	14.69	14.93	32.67
	INF-γ	Fasted	8.08	6.43	9.03	3.83	6.67	8.08	5.01	23.2	21.31		15.88	15.88	11.86	16.58	22.26	22.73	13.28	20.84
	IL-1β	Fed	18.99	17.82	11.68	18.99	11.68	14.19	20.16	15.42	18.99		21.88	57.41	16.63	30.17	30.17	26.91	58.36
	IL-1β	Fasted	24.7	26.91	17.82	16.63	23.58	24.7	18.99	17.82	25.81		41.64	41.64	31.24	46.67	51.6	35.99	44.67
	IL-4	Fed	2.72	1.51	1.51	1.51	1.26	1.51	2.48	4.63	1.51	2.96	2.48	11.63	4.16	5.81	10	5.1	13.37
	IL-4	Fasted	6.98	1.75	2	2.72	6.74	2	1.26	2.72	7.44		5.34	6.74	6.27	10.24	13.49	4.39	8.37
	IL-6	Fed	1.55	2.24	3.46	2.68	1.38	2.42	2.68	1.9	2.85		1.81	8.15	2.5	3.9	5.31	10.3	4.38
	IL-6	Fasted	16.1	21.05	20.4	68.78	53.76	71.16	67.99	43.58	22.8		82.98	23.27	29.6	20.77	173.56	103.48	72.65
	MCP-1	Fed	124.91	100.5	100.5	112.96	73.47	142.03	100.5	130.71	139.24		310.56	289.66	112.96	171.53	158.39	163.69	199.17
	MCP-1	Fasted	147.56	87.4	112.96	119	87.4	158.39	103.67	58.4	100.5		163.69	186.8	163.69	168.93	168.93	220.72	166.32
	TNF-α	Fed	42.76	38.19	58.1	45.82	36.67	45.82	55.02	45.82	51.95		61.19	168.09	64.28	73.57	61.19	115.81	200.04
	TNF-α	Fasted	58.1	76.68	107.94	33.63	87.59	61.19	45.82	39.71	76.68		114.23	104.8	107.94	104.8	133.17	101.67	125.27
Fig. 5b			Control						adipo-Gi KO
			#1	#2	#3	#4	#5	#6	#1	#2	#3	#4	#5	#6
	eWAT	CD68	1.44865	1.00901	1.02602	0.77745	1.10796	0.290475	1.81302	1.40933	1.10077	1.94185	2.5517	3.24591
	eWAT	MCP-1	0.966703	0.951552	1.11056	1.17061	1.00767	0.513843	1.93082	1.21226	1.11642	1.23895	2.07937	1.33692
	eWAT	TNF-a	0.504793	1.11867	0.851818	0.76367	1.06125	0.637471	1.06279	0.959048	1.07828	0.936038	1.3484	1.03776
	eWAT	F4/80	0.460345	1.04772	1.38834	1.21863	0.669892	0.45217	1.88412	1.51359	1.6104	1.54403	2.19805	1.84011
	eWAT	INF-γ	0.976283	1.28398	0.679632	0.985013	0.949307	1.12578	1.58058	0.452018	1.11746	0.151427	0.375249	0.359499
	eWAT	IL-6	0.140427	0.241566	0.803989	0.159268	2.85067	0.944508	1.54246	3.812	6.29529	4.6867	0.647836	6.05746
	eWAT	IL-1β	0.813547	1.63212	0.530323	0.66909	1.31764	1.03729	0.415076	1.04635	0.696175	3.45533	0.388958	0.61307
	eWAT	MIP-1β	1.41732	0.690593	1.66768	0.525945	1.01386	0.684604	0.950947	0.788057	0.984593	2.38837	0.80645	0.866335
	iWAT	CD68	0.43982	1.3501	1.29512	1.24843	1.09915	1.00126	2.45938	1.20472	2.31886	4.34597	1.207	1.74023
	iWAT	MCP-1	0.80776	1.23182	0.960418	1.55422	1.31	0.804833	1.58943	0.734958	1.83688	2.22106	1.51463	1.65588
	iWAT	TNF-a	1.08346	0.883339	1.0332	1.08931	1.25074	0.924877	1.39778	2.84255	1.70405	2.21389	1.34429	1.26633
	iWAT	F4/80	0.427053	1.27555	1.43576	1.46653	0.914113	0.848716	1.83128	1.63815	2.48552	2.85618	1.0248	2.18176
	iWAT	INF-γ	0.339024	1.8659	1.06065	1.34076	0.372293	1.02136	0.528095	2.25949	0.667432	0.831196	1.02415	0.422192
	iWAT	IL-6	0.31145	2.28256	2.44717	0.688604	0.0555708	0.214649	5.00053	3.00363	5.2082	1.7403	2.55263
	iWAT	IL-1β	1.5612	1.74042	0.431754	0.468358	0.766756	1.03151	1.26427	1.2522	0.736686	0.900035	0.789585	0.678112
	iWAT	MIP-1β	1.18344	1.28372	0.884721	0.943058	0.816518	0.888539	1.09003	1.70783	1.10223	1.5301	1.19222	1.34238
	BAT	CD68	1.11468	0.785849	1.11489	1.09715	1.27083	0.616602	1.08602	1.39298	1.18485	1.62663	1.29996	1.80229
	BAT	MCP-1	1.34537	0.818883	0.58623	0.841615	0.840651	1.56726	4.25994	4.26735	1.30403	1.66771	3.59907	3.01838
	BAT	TNF-a	1.21533	1.49433	0.688581	1.14742	0.546569	0.907769	1.13123	2.41034	0.870223	1.35594	2.47054	3.72267
	BAT	F4/80	1.06798	0.68008	0.740282	1.05925	1.36836	1.08404	0.604941	0.586302	0.896489	1.23367	0.730727	1.00119
	BAT	INF-γ	0.937007	2.35266	0.975909	1.10446	0.116921	0.513049	1.38589	0.978684	0.366206	0.48944	7.04929	0.56579
	BAT	IL-6	0.18	0.78	1.5	0.07	2.05	1.42	4.38	2.03	2.56	1.4	5.87	2.69
	BAT	IL-1β	0.588615	1.41819	0.951952	1.42929	0.594228	1.01773	3.30667	8.9457	1.43641	1.14012	2.5526	5.05603
	BAT	MIP-1β	0.921249	0.818578	0.795492	0.934067	0.824182	1.70643	0.581552	6.36539	0.716043	1.16471	2.21154	2.99621

## Sheet: Figure 6
Fig. 6a		Control							adipo-Gi KO
	2-DG	#1	#2	#3	#4	#5	#6	#7	#1	#2	#3	#4	#5	#6
	iWAT	17.9161	39.9899	31.8878	18.4862	147.926	31.2008	14.7019	44.8626	47.706	49.6898	33.8203	46.4482	51.6694
	eWAT	91.6578	102.633	542.772	80.2904	98.3447	97.3255	154.077	119.695	160.513	186.736	126.045	90.3743	158.759
	BAT	1190.31	852.165	2091.46	1334.93	1332.63	2147.24	1379.06	644.841	495.422	792.658	771.623	803.495	841.245
	Liver	52.1106	42.7127	45.072	46.287	31.5145	39.8866	43.9718	57.1771	42.4184	40.3293	45.8936	34.7451	27.6958
	Quad.	237.643	258.904	106.307	90.0065	222.75	252.551	150.626	93.4369	104.51	115.852	88.4736	97.2397	106.043
	Gas.	370.429	464.958	318.264	304.491	323.959	241.845	160.948	337.847	466.356	250.408	184.097	274.662	165.515
	Heart	1298.14	1184.26	1135.64	778.435	1112.88	966.354	604.017	977.25	1196.26	366.907	743.202	738.432	302.054
Fig.6b		Control						Adipo-Gi KO						Control+insulin						Adipo-Gi KO+insulin
		#1	#2	#3	#4	#5	#6	#1	#2	#3	#4	#5	#6	#1	#2	#3	#4	#5	#6	#1	#2	#3	#4	#5	#6
	p-IRβ(Y1150/1151)	0.0577255	0.0876657	0.0603753	0.092308	0.15593	0.0742104	0.1693	0.22078	0.285124	0.105126	0.157207	0.0528552	0.760032	1.00632	0.688006	1.07804	1.53395	0.861378	0.462328	0.663166	0.727415	0.592626	0.349998	0.521604
	p-IRβ(Y1164)	0.139692	0.177296	0.131613	0.155483	0.183999	0.137323	0.162434	0.198727	0.221918	0.172661	0.256975	0.107916	1.08481	0.970147	0.515209	0.918874	1.42527	0.915284	0.369846	0.509421	0.541332	0.644565	0.410868	0.473434
	p-AKT(T308)	0.115956	0.138629	0.168229	0.148153	0.0929478	0.139105	0.163698	0.176388	0.19693	0.13399	0.193075	0.0934509	0.743222	0.616525	0.641854	1.33891	1.18794	1.76265	0.289969	0.557125	0.511592	1.01242	0.384688	0.343151
	p-AKT(S473)	0.0114702	0.0357105	0.0518079	0.032497	0.0129548	0.0125189	0.0437491	0.0530763	0.0454356	0.0210947	0.0479728	0.0240741	0.772776	0.785889	0.779134	1.21899	1.38196	1.71568	0.318089	0.640192	0.605092	1.0563	0.551253	0.219063
	p-GSK3β	0.297169	0.280925	0.397638	0.142137	0.168117	0.132799	0.244333	0.279217	0.345732	0.180248	0.616951	0.106441	0.900186	0.574531	0.523024	0.791259	0.695689	0.794815	0.484495	0.461223	0.503113	0.75418	0.400036	0.233124
Fig.6c		Control			Adipo-Gi KO			Control+insulin			Adipo-Gi KO+insulin
		#1	#2	#3	#1	#2	#3	#1	#2	#3	#1	#2	#3
	P-AKT308	0.0746927	0.200671	0.107359	0.073424	0.0842037	0.107562	0.510934	0.693653	0.482035	0.218637	0.19371	0.340811
	P-AKT473	0.082541	0.0256942	0.0581737	0.0303366	0.0515304	0.0400246	1.55114	1.33183	1.1157	0.624291	0.468577	0.901127
	P-GSK3β	0.613401	0.505642	0.592832	0.424295	0.49122	0.590783	0.669944	0.708264	0.694026	0.491559	0.61331	0.550371

## Sheet: Figure 7 
Fig. 7a		Control				Control+10nM insulin 5min				Control+10nM insulin 10min				adipo-Gi KO				adipo-Gi KO+10nM insulin 5min				adipo-Gi KO+10nM insulin 10min
		#1	#2	#3	#4	#1	#2	#3	#4	#1	#2	#3	#4	#1	#2	#3	#4	#1	#2	#3	#4	#1	#2	#3	#4
	p-IRβ(Y1150/1151)	0.00808163	0.0290814	0.00736909	0.0264249	1.25983	1.21124	1.36476	1.32555	1.3526	1.18571	1.43005	1.23469	0.0204805	0.0195406	0.0232952	0.0216481	0.673012	0.640838	0.635233	0.632797	0.733376	0.705231	0.763546	0.729225
	p-IRβ(Y1164)	0.0319775	0.0438828	0.0305837	0.042556	1.28708	1.38913	1.42753	1.53099	1.3084	1.07932	1.40702	1.13229	0.0317281	0.0205327	0.0655653	0.0472511	0.524936	0.513937	0.533106	0.54847	0.912536	0.448015	0.533918	0.460868
Fig. 7b		Control						adipo-Gi KO
		#1	#2	#3	#4	#5	#6	#1	#2	#3	#4	#5	#6	#7	#8
	Basal	1.16057	1.04151	1.01088	1.03778	0.914289	0.834964	1.45614	1.30643	1.04296	1.36612	1.7409	0.98987	0.886233	1.43
	insulin 5min	0.943786	0.952913	0.867067	0.861318	0.831964	0.798802	1.20046	1.29941	0.917722	0.913901	0.866672	1.24349
	insulin 10min	1.043	0.817708	0.938118	0.895642	0.780045	0.72318	1.10902	1.11105	0.941849	0.794838	0.853268	1.08673
Fig. 7d		Control				Control+10nM insulin 5min				Control+10nM insulin 10min				adipo-Gi KO				adipo-Gi KO+10nM insulin 5min				adipo-Gi KO+10nM insulin 10min
		#1	#2	#3	#4	#1	#2	#3	#4	#1	#2	#3	#4	#1	#2	#3	#4	#1	#2	#3	#4	#1	#2	#3	#4
	p-AKT308	0.063874	0.0518717			0.982678	0.793102	0.867496	0.791497	0.0414256	0.059022			1.13495	1.65953	0.809235	0.842707	0.04747	0.0664882			0.784556	0.77179	0.615241	0.706745	0.0385158	0.04798			0.96222	0.964567	1.07603	0.917058
	p-AKT473	0.0209067	0.00976056			0.841218	0.623653	0.52796	0.779515	0.0147065	0.0127003			0.712354	0.552005	0.505481	0.334169	0.00483315	0.00469001			0.614103	0.604553	0.368776	0.426981	0.0143128	0.00675654			0.903616	0.943956	0.565278	0.504059

## Sheet: Figure 8
Fig. 8a		Control						adipo-Gi KO
	cAMP	#1	#2	#3	#4	#5	#6	#1	#2	#3	#4	#5	#6
	iWAT	18.7184	15.7555	14.658	23.1435	11.3187	11.3835	27.0271	15.7994	20.9802	12.9694	24.4216	16.9468
	eWAT	29.8147	22.7189	31.9055	26.9521	19.4396	23.9779	36.7722	25.6947	44.8586	34.5057	53.0304	48.3941
	BAT	39.3469	45.3322	30.3305	46.3853	35.115	42.2005	48.8611	43.8569	39.1544	53.4945	60.8857	39.4163
Fig. 8b		Control								adipo-Gi KO
		#1	#2	#3	#4	#5	#6	#7	#8	#1	#2	#3	#4	#5	#6	#7	#8
	10000	141.382	148.774	170.888	121.982		145.555	115.42	140.567	216.078	171.669	233.062	215.291	210.813	219.752	320.967	192.222
	1000	109.815	112.267	110.372	114.421	112.506	118.937	154.105		192.206	192.855	192.206	196.162	261.018	226.635	237.997	245.547
	100	96.0789	87.6246	87.7429	84.644	119.742	147.929	109.685	105.708	151.14	139.478	149	152.894	174.635	136.357	174.1	144.165
	10	68.8096	70.0168	70.1702	63.6509	62.8713	64.2903	63.2044	62.5411	126.308	61.9389	69.7059	76.9002	67.8774	70.5958	60.5718	78.9149
	1	52.4506	55.4573	52.401	53.1013	55.3885	47.6981	48.7449	47.5338	43.921	55.1216	75.5066	44.4879	43.9469	45.1614	45.6921	50.3414
	0.1		45.9305	43.5312	61.4145	48.3866	49.9215	46.1386	55.9043	37.2984	37.7584	38.7436	45.0198	32.5567	36.8205	36.1396	38.8029
Fig. 8c		Control						adipo-Gi KO
		#1	#2	#3	#4	#5	#6	#1	#2	#3	#4	#5
	Basal	1.01728	0.982721	1.03098	0.969023			1.60681	1.636	1.51384	1.55175	1.58325
	PKI 14-22	0.892228	0.912954	1.11313				1.43161	1.53978	1.25553	1.46606
	insulin	0.904037	0.891962	0.903531	0.885822	0.847267		1.25553	1.14086	1.36668	1.25697
	PKI 14-22+insulin	0.655153	0.761792	0.714512	0.81279	0.810235	0.721517	1.18747	1.0493	0.836937	1.02704
Fig. 8d			Control				adipo-Gi KO
			#1	#2	#3	#4	#1	#2	#3	#4
	p-IRβ(Y1150/1151)	Basal	0.0759028	0.238628			0.0120025	0.238628
	p-IRβ(Y1150/1151)	PKI14-22	0.0824054	0.215329			0.0139701	0.0838809
	p-IRβ(Y1150/1151)	insulin	1.33893	1.30888	1.71203	1.70439	0.731182	0.631627	0.7739	0.76975
	p-IRβ(Y1150/1151)	insulin+PKI	1.27639	1.20537	1.86519	1.78026	0.926983	0.942829	1.09692	1.0959
	p-IRβ(Y1164)	Basal	0.11921	0.10741			0.0301509	0.088321
	p-IRβ(Y1164)	PKI14-22	0.118231	0.109131			0.0323383	0.0865251
	p-IRβ(Y1164)	insulin	1.33952	1.36041	1.29859	1.29075	0.692146	0.661772	0.704301	0.837457
	p-IRβ(Y1164)	insulin+PKI	1.4886	1.49791	1.52811	1.5308	0.864417	0.831853	1.06892	1.05341
	p-AKT(T308)	Basal	0.147319	0.0259646			0.0214456	0.021004
	p-AKT(T308)	PKI14-22	0.0536497	0.0461612			0.0145682	0.0403888
	p-AKT(T308)	insulin	0.622117	0.958283	0.442575	0.581118	0.318085	0.301289	0.385334	0.365758
	p-AKT(T308)	insulin+PKI	0.671478	0.697045	0.797663	0.463988	0.349572	0.52437	0.615139	0.494041
	p-AKT(S473)	Basal	0.12846	0.0252239			0.0232774	0.0378359
	p-AKT(S473)	PKI14-22	0.121962	0.0441863			0.0331874	0.0369203
	p-AKT(S473)	insulin	0.887465	0.905693	0.632514	0.674197	0.277782	0.273631	0.368647	0.35332
	p-AKT(S473)	insulin+PKI	0.831738	0.888238	0.838363	0.890496	0.365267	0.404281	0.543159	0.4208
	p-GSK3β	Basal	0.509356	0.516383			0.375874	0.26495
	p-GSK3β	PKI14-22	0.640936	0.623067			0.272824	0.295321
	p-GSK3β	insulin	0.712635	0.717232	0.809528	0.737892	0.462712	0.309561	0.415754	0.437826
	p-GSK3β	insulin+PKI	0.864527	0.85698	0.819841	0.848799	0.979263	0.956081	0.625805	0.636979
	p-AS160	Basal	0.341533	0.0432075			0.0639975	0.54945
	p-AS160	PKI14-22	0.281749	0.0597679			0.0674608	0.42078
	p-AS160	insulin	1.07156	1.05983	0.828877	0.873779	0.821942	0.952642	0.777052	0.680507
	p-AS160	insulin+PKI	1.23883	1.36235	1.05056	1.20979	1.27179	1.10082	1.20424	1.11539
Fig. 8e		Control				adipo-Gi KO
		#1	#2	#3	#4	#1	#2	#3	#4
	Basal	22.0462	22.3201	23.7916		19.5246	17.7095	22.2571
	10uM H89	34.4627	29.8207	28.1805	28.9392	34.2551	27.3358	24.5294	22.463
	10nM insulin	37.9823	38.7514	29.4301	36.2406	26.4677	28.8538	21.4624	23.2002
	10nM insulin+10uM H89	41.6364	35.8889	40.8885	35.3707	31.8445	33.4011	34.9	45.1147

## Sheet: Figure 9
Fig. 9a	RC-IGTT	Control											Adipo-GiD
	Time (min)	#1	#2	#3	#4	#5	#6	#7	#8	#9	#10	#11	#1	#2	#3	#4	#5	#6	#7
	0	61	65	82	72	68	90	89	91	57	75	65	66	66	78	87	109	64	82
	15	359	326	391	460	450	600	449	504	380	489	446	323	383	124	346	377	115	363
	30	461	413	348	415	359	362	477	453	475	385	600	426	321	147	301	329	190	304
	60	317	259	405	359	214	310	424	483	425	221	262	225	175	165	241	292	226	177
	90	178	174	448	379	138	233	358	390	223	204	163	166	163	174	184	175	236	144
	120	151	139	426	433	124	181	297	255	202	121	117	175	161	111	144	157	246	138
Fig. 9b	HFD-IGTT	Control						Adipo-GiD
	Time (min)	#1	#2	#3	#4	#5	#6	#1	#2	#3	#4	#5	#6	#7	#8	#9	#10
	0	115	194	155	134	124	149	126	132	175	124	158	176	185	125	101	103
	15	363	583	321	468	318	382	266	217	312	246	277	273	308	254	325	299
	30	427	600	379	440	462	396	348	273	424	279	311	346	317	313	367	336
	60	310	600	462	443	281	291	259	168	273	216	249	390	293	220	342	210
	90	231	420	364	272	236	241	235	206	268	215	221	341	271	178	353	200
	120	195	563	321	262	231	217	223	187	221	228	204	301		143	333	184
Fig. 9c	RC-ITT	Control										Adipo-GiD
	Time (min)	#1	#2	#3	#4	#5	#6	#7	#8	#9	#10	#1	#2	#3	#4	#5	#6	#7	#8	#9	#10
	0	186	165	163	166	164	145	183	161	145	177	185	205	164	117	123	129	144	127	138	178
	15	136	134	117	118	116	113	174	125	105	152	108	85	80	92	108	82	73	46	87	97
	30	117	104	104	115	114	91	147	109	119	129	95	26	52	46	75	56	60	29	36	54
	60	121	100	126	124	99	94	111	137	126	147	92	20	32	45	92	75	60	24	37	85
	90	136	109	131	140	118	113	169	121	140	135	100	45	56	82	114	94	70	54	64	78
	120	140	119	137	153	114	128	138	137	131	125	116	72	118	110	112	125	101	89	97	127
Fig. 9d	HFD-ITT	Control						Adipo-GiD
	Time (min)	#1	#2	#3	#4	#5	#6	#1	#2	#3	#4	#5	#6	#7	#8	#9	#10
	0	219	205	197	164	213	175	153	168	153	168	153	168	172	149	171	184
	15	155	234	181	167	200	148	127	142	127	142	127	142	159	92	117	129
	30	80	218	117	105	161	98	74	94	74	94	74	94	97	70	91	95
	60	94	302	123	130	187	98	87	96	87	96	87	96	100	41	76	76
	90	106	363	164	138	205	118	118	90	118	90	118	90	103	74	88	102
	120	137	342	193	163	237	158	119	117	119	117	119	117	131	84	85	89
Fig. 9e		Saline						CNO						insulin						CNO+insulin
	2-DG	#1	#2	#3	#4	#5	#6	#1	#2	#3	#4	#5	#6	#1	#2	#3	#4	#5	#6	#1	#2	#3	#4	#5	#6
	iWAT	74.2022	71.2934	62.9072	129.114	78.6656	88.9258	109.946	70.4857	56.8097	121.317	25.893	78.6628	75.9502	72.2229	99.5084	137.084	67.2408	95.5861	137.301	85.7792	180.717	92.8315	190.607	218.734
	eWAT	80.0849	60.4513	41.1892	60.9152	124.632	66.2402	41.27	51.6958	35.3824	36.279	6.2123	27.4827	150.3	91.3566	185.143	92.7566	143.774	173.526	267.82	151.356	225.688	221.424	190.692	242.381
	BAT	804.126	703.864	1173.54	461.672	399.104	249.966	528.173	295.657	276.491	772.872	34.4151	384.603	1884.97	1581.92	1089.23	2032.01	1324.29	1252	1326.42	655.898	1034.58	638.014	1902.36	1501.61
	Quad. muscle	59.4118	100.922	105.699	120.806	97.9861	210.129	100.403	90.5271	120.301	132.492	31.132	152.405	158.429	109.658	151.56	190.906	114.866	97.8059	113.299	107.157	145.736	67.3014	96.7616	235.46
	Gas. Muscle	103.102	271.63	140.763	216.155	313.472	211.696	508.844	333.471	96.886	338.709	39.1141	365.501	175.916	155.133	239.732	428.94	178.344	313.91	280.751	285.005	362.05	187.135	282.857	349.103
	Liver	42.6266	69.1422	50.1596	53.9413	21.8406	42.808	47.3836	47.8026	41.4568	38.2309	66.0995	21.6095	51.5239	49.3115	46.335	34.1079	37.8973	47.2649	43.4868	36.419	34.7399	33.7914	39.0705	42.1512

## Sheet: Figure 10
Fig. 10a			Control							Adipo-GiD
		Day of CNO injection	#1	#2	#3	#4	#5	#6	#7	#1	#2	#3	#4	#5	#6	#7	#8
		0	39	48.3	52.5	36.5	50.7	52.6	47.4	49.4	50.7	45.9	42.8	44.4	46.4	48.7	47.6
		1	37.3	47.9	51.6	35.6	49.8	51.3	45.9	48.6	50.1	45	41.1	42.7	45.1	46.6	44.4
		2	37.1	46.1	50.5	34.8	48.7	50.2	45	46.3	48.1	44	40	41.2	43.2	46	43
		3	36.3	44.8	49.5	33.1	47.6	48.8	44.6	45.7	46.6	42.6	39.6	40.3	41.7	45	42.6
		4	36.5	44.3	49.3	33.3	47.2	47.5	43.4	44.9	46.6	41.9	38.9	40.2	41.6	44.6	41.8
		5	36.5	43.4	48.5	32.7	46.6	46.7	43.5	44.5	46.6	41.7	38.8	39.9	41.3	44.3	41.5
		6	36.5	43.2	48.3	33.2	46.3	46.9	43.5	44.3	47	41.4	38.9	39.9	41.3	44.3	42.1
		7	36	42.6	47.3	32.8	45.1	46.8	43.4	44.2	45.8	40.8	38.2	39.3	41.2	43.9	40.6
		8	36	42.5	47.3	33.2	44.7	46.8	43.8	44	45.8	41	38.4	39.2	41.2	43.4	40.7
		9	35.4	41.6	46.6	32.6	44.3	45.7	41.4	43	44	40.1	38.1	38	39.9	41.6	40.4
		10	34	39.8	44.2	30.9	42.3	43.8	40.1	41.5	42.1	38.8	35.8	36.4	38.4	38.5
		11	34.4	40.1	45	31.9	43	44.9	40.3	41.5	43.5	38.2	36.8	36.9	39	40	39.8
		12	34.7	39.8	44	32	42.2	44.6	40.5	41	44	37.7	36.6	37.2	39.4	40	39.6
Fig. 10b			Control							Control CNO 30 min							adipo-GiD 0 min								adipo-GiD CNO 30 min
			#1	#2	#3	#4	#5	#6	#7	#1	#2	#3	#4	#5	#6	#7	#1	#2	#3	#4	#5	#6	#7	#8	#1	#2	#3	#4	#5	#6	#7	#8
		1	0.510268	0.657937	0.509799	0.602151	0.673407	0.698253	0.428698	1.08125	0.364943	0.957962	0.663562	0.805605	0.790135	0.514018	0.655593	0.375725	0.669188	0.720754	0.745132	0.697315	0.664031	0.762008	0.256184	0.209305	0.230869	0.296968	0.246808	0.25759	0.350879	0.273998
		2	0.592102	0.635153	0.662294	0.54671	0.5673	0.682416	0.444229	0.883167	0.591634	0.809698	0.835904	0.841051	0.915923	0.808762	0.790512	0.621582	0.893929	0.771326	0.497576	1.17049	0.591634	0.764775	0.420364	0.308992	0.424576	0.335197	0.260793	0.411473	0.378716	0.354851
		3	0.927622	1.0053	0.783493	0.747929	0.471371	0.681012	0.64732	0.479326	0.914519	0.760096	0.748397	0.620647	0.997814	0.88925	1.21915	0.805955	0.939788	0.714705	0.688499	1.07409	0.744185	0.917327	0.627198	0.414281	0.462479	0.505531	0.445633	0.542499	0.581807	0.785365
		4	0.717516	0.510206	0.501453	0.556275	0.674672	0.645649	0.61294	0.696325	0.758518	0.616625	0.485789	0.722584	1.01696	0.756675	0.778788	0.553511	0.861252	0.668683	0.581613	0.978267	1.02341	0.837296	0.429124	0.418068	0.289075	0.333301	0.338369	0.330997	0.352189	0.471047
		5	0.448934	0.367392	0.565489	0.327773	0.533701	0.556736	0.345279	0.711067	0.742394	0.78017	0.30612	0.554432	0.397337	0.430046	0.641503	0.575163	0.680201	0.725348	0.564567	0.782934	0.47934	0.957536	0.45308	0.204768	0.195094	0.221353	0.190026	0.262815	0.360942	0.4927
		6	0.352108	0.390151	0.402236	0.422337	0.489273	0.74785	0.501652	0.840003	0.676329	0.620396	0.50211	0.778109	0.628648	0.482396	0.671673	0.359269	0.707478	0.565599	0.613936	0.769398	0.572715	0.928029	0.240324	0.264165	0.237115	0.227945	0.279294	0.295799	0.246743	0.293048
		7	0.258663	0.375114	0.368696	0.358609	0.433798	0.564004		0.525951	0.548416	0.637818	0.450303	0.49936	0.791405	0.518615	0.36136	0.523659	0.474602	0.596097	0.687791	0.711631	0.569506	0.797824	0.311387	0.342104	0.250869	0.332018	0.34944	0.319639
		8	0.759233	0.577421	0.754295	0.756091	0.769109	0.969777	0.75205	0.9186	0.904683	0.874606	0.799187	0.603907	0.960349	0.706261	0.945984	0.489432	0.87685	0.680223	0.878197	0.666307	0.744868	1.19693	0.557219	0.356552	0.42793	0.403688	0.34488	0.408178	0.366877	0.599418
		9	0.344431	0.444989	0.39875	0.391119	0.358348	0.44454	0.500206	0.480005	0.50694	0.701771	0.21604	0.41132	0.456661	0.414911	0.683366	0.633984	0.466088	0.690997	0.64431	0.489881	0.758784	0.620517	0.338146	0.135683	0.178331	0.18282	0.139724	0.217387	0.301335	0.28248
		11	0.50201	0.393778	0.411505	0.312137	0.312137	0.330331	0.234228	0.52347	0.742735	0.527669	0.351791	0.137658	0.331264	0.40824	0.827641	0.294409	0.495946	0.657828	0.507142	0.558459	0.618174	0.491747	0.331731	0.143723	0.150254	0.182444	0.132526	0.212768	0.224431	0.202504
		12	0.419839	0.338341	0.407867	0.30565	0.278023	0.357219	0.320844	0.34755	0.474631	0.445623	0.255462	0.133906	0.268815	0.344327	0.650059	0.33696	0.51561	0.413393	0.258685	0.430889	0.569021	0.563036	0.307031	0.130222	0.146337	0.185935	0.220468	0.336039	0.182712	0.156007
Fig. 10c			Control							Adipo-GiD
		Time (min)	#1	#2	#3	#4	#5	#6	#7	#1	#2	#3	#4	#5	#6	#7
		0	168	167	192	154	159	153	165	197	153	153	207	165	146	195
		15	103	145	137	128	101	199	163	99	102	118	109	110	108	104
		30	85	64	92	70	64	106	124	65	95	58	80	68	66	75
		60	96	87	96	109	125	92	96	79	94	64	74	64	55	70
		90	133	106	151	74	124	140	92	67	113	80	68	97	102	89
		120	160	162	148	112	124	189	102	120	93	98	98	109	114	104
Fig. 10d			Control							Adipo-GiD
		Time (min)	#1	#2	#3	#4	#5	#6	#7	#1	#2	#3	#4	#5	#6	#7	#8
		0	102	125	118	100	109	116	92	95	78	82	92	94	70	60	87
		15	398	390	381	245	401	316	326	277	296	303	275	279	266	256	351
		30	442	376	333	296	327	264	309	300	269	218	297	323	273	260	203
		60	327	273	227	274	264	245	270	288	184	174	239	266	299	188	107
		90	214	204	165	201	210	245	215	204	172	193	246	297	197	178	98
		120	195	243	185	163	183	216	220	239	229	147	217	222	142	242	77
Fig. 10e
			Control						Adipo-GiD
			#1	#2	#3	#4	#5	#6	#1	#2	#3	#4	#5	#6	#7	#8
		plasma leptin	119.423	78.5131	110.504	110.611	145.368	130.535	96.3268	125.408	107.797	123.202	122.69	151.306	108.775	104.292
Fig. 10f
			Control						Adipo-GiD
			#1	#2	#3	#4	#5	#6	#1	#2	#3	#4	#5	#6	#7
		Liver triglyceride (mg/prot.)	98.9582	92.9085	120.993	182.083	251.174	98.8244	69.2798	98.2906	83.5931	90.9587	94.1356	68.2683	72.3399

[truncated: 14 more sheets: Supplemental Figure 1, Supplemental Figure 2, Supplemental Figure 3, Supplemental Figure 4, Supplemental Figure 5, Supplemental Figure 6, Supplemental Figure 7, Supplemental Figure 9, Supplemental Figure 10, Supplemental Figure 11, Supplemental Figure 12, Supplemental Figure 13, Supplemental Figure 14, Supplemental Figure 15]
